# Supplementary material for: The Role of Bacteriophage-Derived Small RNA Molecules in Bacterial and Phage Interactions
Source: Viruses. 2025 Jun 10;17(6):834. doi: 10.3390/v17060834 (PMC12197685; doi:10.3390/v17060834)
Supplement: Supplementary file 1 [file viruses-17-00834-s001.zip]

Archive with 1 entries (1 files):
- viruses-3676594-supplementary.pdf
